# Supplementary material for: Improving Detection of Client Complexity in the Community (Impact): A Study Protocol of a Pragmatic Randomized Controlled Trial
Source: Methods Protoc. 2021 Oct 6;4(4):70. doi: 10.3390/mps4040070 (PMC8544575; doi:10.3390/mps4040070)
Supplement: Supplementary file 1 [file mps-04-00070-s001.zip]

Archive with 1 entries (1 files):
- mps-1389208-supplementary.pdf
